# Supplementary material for: The role of dung beetles in reducing greenhouse gas emissions from cattle farming
Source: Sci Rep. 2016 Jan 5;6:18140. doi: 10.1038/srep18140 (PMC4700445; doi:10.1038/srep18140)
Supplement: Supplementary Material [file srep18140-s2.xlsx]

## Sheet: Slade et al_Flux Calculations
Supplementary Material 4: Flux Calculations
The role of dung beetles in reducing greenhouse gas emissions from cattle farming
Eleanor M. Slade*, Terhi Riutta, Tomas Roslin, Hanna L. Tuomisto
*eleanor.slade@zoo.ox.ac.uk
Breakdown of the calculations for estimating
i) CH4 and N2O fluxes for pasture ecosystem, and the contribution of dung beetles to these fluxes, for the grazing season and annually
ii) the effect of dung beetles on the lifecycle assessment based emissions of milk and beef production
Constants	Value	Source
CH4 to CH4-CO2e conversion factor	34	Myhre et al. (2013)
N2O to N2O-CO2e, conversion factor	298	Myhre et al. (2013)
Dung pat lifetime, days	59	Field study (see Methods and Fig. S.1); Penttilä et al. (2013)
Grazing season length, days	110	Saarijärvi et al. (2006)
Non-grazing seasons length, days	255	Calculation: 365 - number of grazing season days (click cell to see formula)
Dung pat area proportion within the pasture	0.04	Saarijärvi et al. (2006)
Pasture area proportion, no dung pats (dung free)	0.96	Calculation: 1 - dung pat area proportion (click cell to see formula)
Grazing season flux over dung pat life time (59 days), component scale (dung-free pasture, dung pats), mg m-2	CH4	N2O	CH4-CO2e	N2O-CO2e	CH4+N2O, CO2e	Source
Fluxes from pasture without dung	-18.2678	-11.5987	-621.104	-3456.42	-4077.53	Field study (see Methods) and conversion to CO2e using conversion factors above (click cells to see formula)
Fluxes from dung pats with beetles	2347.76	466.504	79823.8	139018	218842	Field study (see Methods) and conversion to CO2e using conversion factors above (click cells to see formula)
Fluxes from dung pats without beetles	2746.11	475.946	93367.9	141832	235200	Field study (see Methods) and conversion to CO2e using conversion factors above (click cells to see formula)
Mean daily grazing season flux, component scale (dung-free pasture, dung pats), mg m-2 day-1 (data for Table S.1)	CH4	N2O	CH4-CO2e	N2O-CO2e	CH4+N2O, CO2e	Source
Fluxes from pasture without dung	-0.309623	-0.196589	-10.5272	-58.5834	-69.1106	Calculation: Grazing season flux over dung pat lifetime divided by the pat lifetime (click cells to see formula)
Fluxes from dung pats with beetles	39.7925	7.90685	1352.95	2356.24	3709.19	Calculation: Grazing season flux over dung pat lifetime divided by the pat lifetime (click cells to see formula)
Fluxes from dung pats without beetles	46.5443	8.06688	1582.51	2403.93	3986.44	Calculation: Grazing season flux over dung pat lifetime divided by the pat lifetime (click cells to see formula)
Dung beetle effect	-6.75179	-0.160031	-229.561	-47.6894	-277.25	Calculation: Fluxes from dung pats with beetles - Fluxes from dung pats without beetles (click cells to see formula)
Dung beetle effect, %	-14.5062	-1.98381	-14.5062	-1.98381	-6.95484	Calculation: Dung beetle effect / Fluxes from dung pats without beetles * 100 (click cells to see formula)
Grazing season flux, kg ha-1 year-1, pasture scale (Data for Table S.2 in bold)	CH4	N2O	CH4-CO2e	N2O-CO2e	CH4+N2O, CO2e	Source
Fluxes from pasture without dung	-0.340586	-0.216248	-11.5799	-64.4418	-76.0217	Calculation: First unit conversion from Mean daily grazing season flux mg m-2 to kg ha-1, then multiplied by the grazing season length (click cells to see formula)
Fluxes from dung pats with beetles	43.7718	8.69754	1488.24	2591.87	4080.11	Calculation: First unit conversion from Mean daily grazing season flux mg m-2 to kg ha-1, then multiplied by the grazing season length (click cells to see formula)
Fluxes from dung pats without beetles	51.1987	8.87357	1740.76	2644.32	4385.08	Calculation: First unit conversion from Mean daily grazing season flux mg m-2 to kg ha-1, then multiplied by the grazing season length (click cells to see formula)
Fluxes from pasture without dung, area weighed	-0.326962	-0.207598	-11.1167	-61.8641	-72.9808	Calculation: Fluxes from dung-free areas of the pasture without dung multiplied by the area proportion of the dung-free pasture (click cells to see formula)
Fluxes from dung pats with beetles, area weighed	1.75087	0.347901	59.5296	103.675	163.204	Calculation: Fluxes from dung pats (assuming dung beetles present) multiplied by the area proportion of dung pats within pasture (click cells to see formula)
Fluxes from dung pats without beetles, area weighed	2.04795	0.354943	69.6303	105.773	175.403	Calculation: Fluxes from dung pats (assuming dung beetles absent) multiplied by the area proportion of dung pats within pasture (click cells to see formula)
Total pasture flux, with beetles	1.42391	0.140304	48.4129	41.8105	90.2234	Calculation: Sum of area weighted pasture fluxes from dung-free areas and from dung pats with beetles (click cells to see formula)
Total pasture flux, without beetles	1.72099	0.147345	58.5136	43.9089	102.422	Calculation: Sum of area weighted pasture fluxes from dung-free areas and from dung pats without beetles (click cells to see formula)
Dung beetle effect	-0.297079	-0.00704138	-10.1007	-2.09833	-12.199	Calculation: Total pasture flux with beetles - Total pasture flux without beetles (click cells to see formula)
Dung beetle effect, %	-17.2621	-4.77883	-17.2621	-4.77883	-11.9105	Calculation: Dung beetle effect / Total pasture flux without beetles * 100 (click cells to see formula)
Annual flux, kg ha-1 year-1 (Data for Table S.2 in bold)	CH4	N2O	CH4-CO2e	N2O-CO2e	CH4+N2O, CO2e	Source
Fluxes from pasture without dung (annual estimates)1	-0.6125	7.19587	-20.825	2144.37	2123.54	CH4 from Table 1 in Maljanen et al. (2012) - mean of grass control collars. N2O from Table 1 in Virkajärvi et al. (2010) - mean of grass treatment collars, unit conversion from kg N to kg N2O (conversion factor 3.1423). Conversion to CO2e using conversion factors above (click cells to see formula)
Fluxes from dung pats with beetles, over the grazing season	43.7718	8.69754	1488.24	2591.87	4080.11	Value copied from the Grazing season flux table above (click cells to see formula)
Fluxes from dung pats without beetles, over the grazing season	51.1987	8.87357	1740.76	2644.32	4385.08	Value copied from the Grazing season flux table above (click cells to see formula)
Fluxes from pasture without dung, area weighed	-0.605116	7.10912	-20.574	2118.52	2097.94	Calculation: Fluxes from pasture without dung multiplied by the area proportion of the dung-free pasture, taking into account that during the grazing season the proportion is 0.96 and during the non-grazing season the proportion is 1 (click cells to see formula)
Fluxes from dung pats with beetles, area weighed	1.75087	0.347901	59.5296	103.675	163.204	Calculation: Fluxes from dung pats (assuming dung beetles present) multiplied by the area proportion of dung pats within pasture (click cells to see formula)
Fluxes from dung pats without beetles, area weighed	2.04795	0.354943	69.6303	105.773	175.403	Calculation: Fluxes from dung pats (assuming dung beetles absent) multiplied by the area proportion of dung pats within pasture (click cells to see formula)
Total annual pasture flux, with beetles	1.14575	7.45702	38.9556	2222.19	2261.15	Calculation: Sum of area weighted pasture fluxes from dung-free areas and from dung pats with beetles (click cells to see formula)
Total annual pasture flux, without beetles	1.44283	7.46407	49.0563	2224.29	2273.35	Calculation: Sum of area weighted pasture fluxes from dung-free areas and from dung pats without beetles (click cells to see formula)
Dung beetle effect	0.297079	0.00704138	10.1007	2.09833	12.199	Calculation: Total pasture flux with beetles - Total pasture flux without beetles (click cells to see formula)
Dung beetle effect, %	-20.59	-0.0943371	-20.59	-0.0943371	-0.53661	Calculation: Dung beetle effect / Total pasture flux without beetles * 100 (click cells to see formula)
1These literature values were used instead of the values of the field study reported in this paper, because the field study did not cover non-grazing season conditions for the fluxes from the pasture. Dung is only assumed to be present during the grazing season - therefore, the estimates from the field study are valid also at the annual scale.
Breakdown of the calculations for estimating the contribution of dung beetles to the reduction of GHG emissions over the whole life cycle of dairy milk and meat production
Total GHG emissions, kg CO2e kg-1 milk or beef (data for Table 1)	Milk	Beef	Milk, % of total, without LULUC2	Milk, % of total, with LULUC2	Beef, % of total, without LULUC2	Milk, % of total, without LULUC2	Source
Without LULUC emissions	1.3	21.76					Leip et al. (2010). The CH4 emissions are modified with the new IPCC 2013 global warming potential emission factor
With LULUC emissions	2.1	40.2					Leip et al. (2010). The CH4 emissions are modified with the new IPCC 2013 global warming potential emission factor
N2O emissions
Total N2O emissions	0.454	7.3	34.9231	21.619	33.5478	18.1592	Leip et al. (2010)
Manure management	0.029	0.494	2.23077	1.38095	2.27022	1.22886	Leip et al. (2010)
Grazing animals	0.026	0.763	2	1.2381	3.50643	1.89801	Leip et al. (2010)
Change by dung beetles	-0.00051579	-0.0151364	-0.0396761	-0.0245614	-0.0695609	-0.0376529	Calculation: N2O emissions from grazing animals multiplied by ratio of N2O emissions reduced by dung beetles (click cells to see formula)
CH4 emissions
Total CH4 emissions	0.597	9.982	45.9231	28.4286	45.8732	24.8308	Leip et al. (2010). The CH4 emissions are modified with the new IPCC 2013 global warming potential emission factor
Manure management	0.065	0.464	5	3.09524	2.13235	1.15423	Leip et al. (2010). The CH4 emissions are modified with the new IPCC 2013 global warming potential emission factor
Grazing animals	0.00348	0.085	0.267692	0.165714	0.390625	0.211443	Calculation: described in detail in Supplementary Material: Additional Methods (section 'Calculation of CH4 emissiosn from grazing animals)
Change by dung beetles	-0.000504814	-0.0123302	-0.0388319	-0.0240388	-0.0566647	-0.0306722	Calculation: CH4 emissions from grazing animals multiplied by ratio of CH4 emissions reduced by dung beetles (click cells to see formula)
2 Emissions relative to the total GHG emissions of milk or beef production. Click cells to see formula
References
Leip, A. et al. Evaluation of the livestock sector's contribution to the EU greenhouse gas emissions (GGELS) - final report. European Commission, Joint Research Centre (2010).
Maljanen, M. E., Virkajärvi, P. & Martikainen, P. J. Dairy cow excreta patches change the boreal grass swards from sink to source of methane. Agriculture and Food Science 21, 91-99 (2012).
Myhre, G. et al. Anthropogenic and natural radiative forcing, Chapter 8 in Climate Change 2013: The Physical Science Basis. Contribution of Working Group I to the Fifth Assessment Report of the Intergovernmental Panel on Climate Change, edited by Stocker, TF, D. Qin, G. K. Plattner, M. Tignor, SK Allen, J. Boschung, A. Nauels, Y. Xia, V. Bex and PM Midgley, Cambridge University Press, Cambridge, …
Penttilä, A. et al. Quantifying Beetle-Mediated Effects on Gas Fluxes from Dung Pats. PLoS ONE 8, e71454, doi:10.1371/journal.pone.0071454 (2013).
Saarijärvi, K., Mattila, P. & Virkajärvi, P. Ammonia volatilization from artificial dung and urine patches measured by the equilibrium concentration technique (JTI method). Atmospheric Environment 40, 5137-5145 (2006).
Virkajärvi, P., Maljanen, M., Saarijärvi, K., Haapala, J. & Martikainen, P. J. N2O emissions from boreal grass and grass - clover pasture soils. Agriculture, Ecosystems & Environment 137, 59-67, doi:http://dx.doi.org/10.1016/j.agee.2009.12.015 (2010).
